# Supplementary material for: Processing and Characterization of Bioplastics from the Invasive Seaweed Rugulopteryx okamurae
Source: Polymers (Basel). 2022 Jan 17;14(2):355. doi: 10.3390/polym14020355 (PMC8779417; doi:10.3390/polym14020355)
Supplement: Supplementary file 1 [file polymers-14-00355-s001.zip]

Archive with 1 entries (1 files):
- polymers-1547095-supplementary.pdf
